# Supplementary material for: Adaptation to Sodium Hypochlorite and Potassium Permanganate May Lead to Their Ineffectiveness Against Candida albicans
Source: Pharmaceuticals (Basel). 2024 Nov 17;17(11):1544. doi: 10.3390/ph17111544 (PMC11597340; doi:10.3390/ph17111544)
Supplement: Supplementary file 1 [file pharmaceuticals-17-01544-s001.zip]

Archive with 1 entries (1 files):
- pharmaceuticals-3306067-supplementary.pdf
